# Supplementary material for: Multi-Omics Evidence Linking Depression to MASLD Risk via Inflammatory Immune Signaling
Source: Biomedicines. 2026 Jan 13;14(1):174. doi: 10.3390/biomedicines14010174 (PMC12839395; doi:10.3390/biomedicines14010174)
Supplement: Supplementary file 1 [file biomedicines-14-00174-s001.zip]

Archive with 1 entries (1 files):
- biomedicines-4057959-supplementary.pdf
